# Supplementary material for: Electroencephalogram Application for the Analysis of Stress Relief in the Seasonal Landscape
Source: Int J Environ Res Public Health. 2021 Aug 12;18(16):8522. doi: 10.3390/ijerph18168522 (PMC8395011; doi:10.3390/ijerph18168522)
Supplement: Supplementary file 1 [file ijerph-18-08522-s001.zip]

Archive with 1 entries (1 files):
- ijerph-1300564-supplementary.pdf
